# Supplementary material for: Dropping behaviour of pea aphid nymphs increases their development time and reduces their reproductive capacity as adults
Source: PeerJ. 2016 Jul 27;4:e2236. doi: 10.7717/peerj.2236 (PMC4974950; doi:10.7717/peerj.2236)
Supplement: Data S1 [file peerj-04-2236-s001.xlsx]

## Sheet: Main exp. nymph development
Replicate	C	MD	HD		HD: High Disturbance
1	8	8	7		MD: Medium Disturbance
2	8	12	12		C: No Disturbance
3	9	12	11
4	7	12	14		1-10: replicates
5	11	12	11
6	8	12	9		Data: Number of days to adulthood
7	7	12	14
8	8	11	11
9	8	12	11
10	8	10	13

## Sheet: Main exp. adult reproduction
Day	HD1	HD2	HD3	HD4	HD5	HD6	HD7	HD8	HD9	HD10
1	Start	Start	Start	Start	Start	Start	Start	Start	Start	Start
2	0	0	0	0	0	0	0	0	0	0		HD: High Disturbance
3	0	0	0	0	0	0	0	0	0	0		MD: Medium Disturbance
4	0	0	0	0	0	0	0	0	0	0		C: No Disturbance
5	0	0.5	0	0	0.5	0	0	0.5	0	0
6	0	0.5	0	0	0.5	0	0	0.5	0	1		1-10: replicates
7	0	0.5	0	0.5	0.5	0	0	0.5	0	1
8	0	1.5	0	0.5	1	0	0.5	0.5	0	1		Data: Cumulative number of aphids born per adult
9	0	1	0.5	0.5	1	0	0.5	0.5	0	1
10	0	2	0.5	0.5	1	0	0.5	2	0	1
11	0	2	0.5	0.5	1.5	1	0.5	3.5	0	1
12	0	2	0.5	0.5	1.5	1	0.5	3.5	0	1
13	0	2	1	0.5	1.5	1	0.5	3.5	0	1
14	0	2	1	0.5	1.5	1	0.5	3.5	0	1
15	0	2	1	0.5	1.5	1	0.5	3.5	0	1
16	0	2	1	0.5	1.5	1.5	0.5	3.5	0	1
17	0	2	1	0.5	1.5	2.5	0.5	3.5	0	1
18	0	2	1	0.5	1.5	2.5	0.5	3.5	0	1
19	0	2	1	0.5	1.5	2.5	0.5	3.5	0	1
Day	MD1	MD2	MD3	MD4	MD5	MD6	MD7	MD8	MD9	MD10
1	Start	Start	Start	Start	Start	Start	Start	Start	Start	Start
2	0	0	0	0	0	0	0	0	0	0
3	0	0	0	0	0	0	0	0	0	0
4	0	1	0	0.5	0	0.5	0	0.5	0	0
5	0	1	0	0.5	0	0.5	0	0.5	0	0
6	0	1	0	0.5	0	0.5	0	0.5	0	0
7	0.5	1	1.5	0.5	3.5	0.5	2	0.5	0	1.5
8	1	2.5	4	0.5	3.5	2.5	2	0.5	0	2.5
9	1	2.5	5	0.5	4	4.5	4.5	3	1.5	3
10	1	4	5	2.5	4	4.5	7.5	3	4.5	3
11	1	4	5	2.5	7	4.5	7.5	5.5	8.5	3
12	2	4.5	5	2.5	7	4.5	7.5	5.5	8.5	5
13	3	4.5	5	2.5	7	4.5	7.5	5.5	8.5	5
14	3.5	4.5	5	2.5	7	4.5	7.5	5.5	8.5	6
15	3.5	4.5	5	2.5	7	4.5	7.5	5.5	8.5	9
16	3.5	4.5	5	2.5	7	4.5	7.5	5.5	8.5	11.5
17	3.5	4.5	5	2.5	7	4.5	7.5	5.5	8.5	11.5
18	3.5	4.5	5	2.5	7	4.5	7.5	5.5	8.5	11.5
19	3.5	4.5	5	2.5	7	4.5	7.5	5.5	8.5	11.5
Day	C1	C2	C3	C4	C5	C6	C7	C8	C9	C10
1	Start	Start	Start	Start	Start	Start	Start	Start	Start	Start
2	0	0	0	0	0	0	0	0	0	0
3	0	0	0	0	0	0	0	0	0	0
4	0	0	0	0	7	0	0	0	0	0
5	2	1	1.5	2	9.5	2.5	2	2.5	3	4
6	4	7.5	4	4.5	9.5	3.5	8.5	3.5	9	5.5
7	6	9.5	6	6.5	9.5	7	8.5	9.5	12.5	13
8	6	10.5	8.5	11	13.5	11.5	11.5	14.5	14.5	14
9	8	10.5	8.5	11	17	13	11.5	15.5	14.5	18.5
10	8	10.5	8.5	11	29.5	13	11.5	15.5	14.5	18.5
11	8	16	10.5	15.5	29.5	13	14.5	15.5	17	18.5
12	11.5	18	12.5	19	29.5	18	16	17.5	19	22
13	14	23	19	22.5	29.5	19.5	22	20.5	24	24.5
14	17	23	19	30.5	29.5	25.5	22	26.5	25.5	27.5
15	21.5	23	19	35	29.5	29.5	22	27.5	28.5	35.5
16	25.5	23	19	35	29.5	31.5	22	27.5	28.5	41
17	25.5	23	19	35	29.5	31.5	22	27.5	28.5	41
18	25.5	23	19	35	29.5	31.5	22	27.5	28.5	41
19	25.5	23	19	35	29.5	31.5	22	27.5	28.5	41

## Sheet: Supp. exp. adult reproduction
Replicate	Trial	C	MD	HD		HD: High Disturbance
1	1	34.5	34	36.5		MD: Medium Disturbance
2	1	37	13	63		C: No Disturbance
3	1	33.5	62	37.5
4	1	56	28.5	13		1-10: replicates
5	1	34	38	43
1	2	38	30	44.5		Data: Number of aphids born per adult
2	2	32	31	37.5
3	2	17.5	38	35
4	2	28.5	19	37
5	2	42.5	44	30
